# Supplementary material for: Neuropathological measures of increased tau phosphorylation across the Down syndrome lifespan
Source: Acta Neuropathol. 2026 Mar 22;151(1):28. doi: 10.1007/s00401-026-02994-8 (PMC13006465; doi:10.1007/s00401-026-02994-8)
Supplement: Supplementary file 2 — Supplementary file2 (XLSX 12 KB) [file 401_2026_2994_MOESM2_ESM.xlsx]

## Sheet: Sheet1
Case	Source	Group	Age	Sex	PMI
1	NIH	YC	24	Male	10
2	NIH	YC	13	Female	17
3	NIH	YC	33	Male	8
4	NIH	YC	1.72	Male	25
5	NIH	YC	19	Female	7
6	NIH	YC	19	Male	14
7	NIH	YC	1	Male	10
8	NIH	YC	9	Female	20
9	NIH	YC	22	Female	24
10	NIH	YC	16	Female	10
11	NIH	YC	2	Female	24
12	NIH	YC	23	Male	18
13	NIH	YC	23	Female	14
14	NIH	YC	34	Male	6
15	NIH	MC	51	Female	21
16	NIH	MC	40.1	Male	14
17	NIH	MC	42	Male	15
18	NIH	MC	40.56	Female	13
19	NIH	MC	51	Male	28
20	NIH	MC	42	Male	18
21	NIH	MC	46	Female	24
22	NIH	MC	45	Male	20
23	NIH	MC	48	Male	19
24	NIH	MC	47	Female	20
25	NIH	MC	51	Female	21
26	NIH	MC	51	Male	28
27	NIH	MC	56.81	Male	17
28	NIH	MC	54	Female	5
29	NIH	DS	1	Female	24
30	NIH	DS	1.97	Male	12
31	NIH	DS	2	Male	17
32	NIH	DS	15	Male	14
33	NIH	DS	19.87	Male	14
34	NIH	DS	39	Female	12
35	NIH	DS	25	Male	22
36	NIH	DS	33	Male	36
37	NIH	DS	40	Male	24
38	NIH	DS	9	Female	30
39	NIH	DSAD	47	Female	24
40	NIH	DSAD	48	Female	7
41	NIH	DSAD	55	Female	25
42	NIH	LOAD	80	Female	7
43	NIH	LOAD	66	Male	10
44	NIH	LOAD	78	Male	23
45	NIH	LOAD	83	Female	8
46	UCI	YC	39	Male	10.5
47	UCI	MC	41	Female	5
48	UCI	MC	41	Male	6
49	UCI	MC	66	Male	10.38
50	UCI	MC	65	Male	4.5
51	UCI	MC	67	Male	2.7
52	UCI	MC	64	Female	8
53	UCI	MC	61	Male	14
54	UCI	MC	69	Male	6.6
55	UCI	DS	31	Male	5
56	UCI	DSAD	43	Male	3.87
57	UCI	DSAD	49	Male	8.75
58	UCI	DSAD	42	Female	5
59	UCI	DSAD	45	Female	3.2
60	UCI	DSAD	48	Male	3
61	UCI	DSAD	44	Male	10
62	UCI	DSAD	49	Male	2.2
63	UCI	DSAD	50	Male	4.08
64	UCI	DSAD	54	Female	14
65	UCI	DSAD	52	Female	4.37
66	UCI	DSAD	53	Female	25
67	UCI	DSAD	56	Female	11.1
68	UCI	DSAD	56	Male	17.77
69	UCI	DSAD	57	Female	5.28
70	UCI	DSAD	48	Male	1.5
71	UCI	DSAD	56	Male	4.5
72	UCI	DSAD	56	Male	4.37
73	UCI	DSAD	61	Male	26.5
74	UCI	DSAD	56	Female	4.08
75	UCI	DSAD	61	Male	10.5
76	UCI	LOAD	81	Male	5.58
77	UCI	LOAD	72	Male	8.25
78	UCI	LOAD	86	Female	10.1
79	UCI	LOAD	80	Male	3
80	UCI	LOAD	77	Male	4.5
81	UCI	LOAD	91	Female	4.17
82	UCI	LOAD	81	Male	1.9
83	UCI	LOAD	86	Male	4.2
84	UCI	LOAD	90	Male	3.75
85	UCI	LOAD	92	Male	7.8
86	UCI	LOAD	90	Male	5
87	UCI	LOAD	96	Female	4.3
88	UKY	DSAD	49	Female	9
89	UKY	DSAD	51	Female	8.08
90	UKY	DSAD	52	Female	11
91	UKY	DSAD	55	Female	13.21
92	UKY	DSAD	62	Female	1.5
93	UKY	DSAD	57	Female	16
94	UKY	DSAD	64	Female	6.5
95	UKY	DSAD	68	Male	3.8
96	UKY	DSAD	67	Female	18.02
97	UKY	LOAD	80	Female	4
98	UKY	LOAD	85	Female	2.75
